# Supplementary material for: Nutrient, pigment, suspended matter and turbidity measurements in the Belgian part of the North Sea
Source: Sci Data. 2019 Apr 9;6:22. doi: 10.1038/s41597-019-0032-7 (PMC6472411; doi:10.1038/s41597-019-0032-7)
Supplement: Supplementary file 1 — Download metadata file [file 41597_2019_32_MOESM1_ESM.zip]

Archive with 6 entries (6 files):
- a_Mortelmans773A_nutrient.txt
- a_Mortelmans773A_particle.txt
- a_Mortelmans773A_pigment.txt
- a_Mortelmans773A_secchi.txt
- s_Mortelmans773A_study.txt
- i_Investigation.txt
