# Supplementary material for: Nutrient, pigment, suspended matter and turbidity measurements in the Belgian part of the North Sea
Source: Sci Data. 2019 Apr 9;6:22. doi: 10.1038/s41597-019-0032-7 (PMC6472411; doi:10.1038/s41597-019-0032-7)
Supplement: Supplementary file 1 — Download metadata file [file 41597_2019_32_MOESM1_ESM.zip › a_Mortelmans773A_particle.txt]

Sample Name	Protocol REF	Assay Name	Raw Data File	Comment[Data Repository]	Comment[Data Record Accession]	Comment[Data Record URI]	Factor Value[year]
MIDAS Cruises	Analysis	MIDAS Cruises: spm 2017	MIDAS Cruises: spm 2017	VLIZ	doi:10.14284/301	https://doi.org/10.14284/301	2017
MIDAS Cruises	Analysis	MIDAS Cruises: spm 2018	MIDAS Cruises: spm 2018	Marine Data Archive	doi:10.14284/310	https://doi.org/10.14284/310	2018
MIDAS Cruises	Analysis	MIDAS Cruises: spm 2019	MIDAS Cruises: spm 2019	Marine Data Archive	doi:10.14284/328	https://doi.org/10.14284/328	2019
