# Supplementary material for: Nutrient, pigment, suspended matter and turbidity measurements in the Belgian part of the North Sea
Source: Sci Data. 2019 Apr 9;6:22. doi: 10.1038/s41597-019-0032-7 (PMC6472411; doi:10.1038/s41597-019-0032-7)
Supplement: Supplementary file 1 — Download metadata file [file 41597_2019_32_MOESM1_ESM.zip › i_Investigation.txt]

# Investigation File generated for Scientific Data with Investigation File Authoring Tool version 0.1.0 on 21/03/2019 - This metadata file is CC0
ONTOLOGY SOURCE REFERENCE
Term Source Name	GAZ	UO	ERO	EFO	SAO	IDO	ENVO	NCIT	NPO
Term Source File	http://data.bioontology.org/ontologies/GAZ	http://data.bioontology.org/ontologies/UO	http://data.bioontology.org/ontologies/ERO	http://data.bioontology.org/ontologies/EFO	http://data.bioontology.org/ontologies/SAO	http://data.bioontology.org/ontologies/IDO	http://data.bioontology.org/ontologies/ENVO	http://data.bioontology.org/ontologies/NCIT	http://data.bioontology.org/ontologies/NPO
Term Source Version	$Revision: 1.512 $	unknown	2013-08-02	2.105	Version 1.2	2017-11-03		17.06d	2011-12-08 (yyyy-mm-dd)
Term Source Description	Gazetteer	Units of Measurement Ontology	Eagle-I Research Resource Ontology	Experimental Factor Ontology	Subcellular Anatomy Ontology	Infectious Disease Ontology	Environment Ontology	National Cancer Institute Thesaurus	NanoParticle Ontology
INVESTIGATION
Investigation Identifier
Investigation Title
Investigation Description
Investigation Submission Date
Investigation Public Release Date
INVESTIGATION PUBLICATIONS
Investigation PubMed ID
Investigation Publication DOI
Investigation Publication Author List
Investigation Publication Title
Investigation Publication Status
Investigation Publication Status Term Accession Number
Investigation Publication Status Term Source REF
INVESTIGATION CONTACTS
Investigation Person Last Name
Investigation Person Mid Initials
Investigation Person First Name
Investigation Person Address
Investigation Person Phone
Investigation Person Fax
Investigation Person Email
Investigation Person Affiliation
Investigation Person Roles
Investigation Person Roles Term Accession Number
Investigation Person Roles Term Source REF
STUDY
Study Identifier	10.1038/s41597-019-0032-7
Study Title	Nutrient, pigment, suspended matter and turbidity measurements in the Belgian part of the North Sea
Study Submission Date	18/12/2018
Study Public Release Date	09/04/2019
Study Description	https://www.nature.com/articles/s41597-019-0032-7
Study File Name	s_Mortelmans773A_study.txt
Comment[Subject Keywords]	""
Comment[Manuscript Licence]	CC BY-4.0
Comment[Experimental Metadata Licence]	CC0
Comment[Supplementary Information File Name]
Comment[Supplementary Information File Type]
Comment[Supplementary Information File URL]
Comment[Data Repository]	VLIZ;Marine Data Archive;Marine Data Archive;Zenodo
Comment[Data Record Accession]	doi:10.14284/301;doi:10.14284/310;doi:10.14284/328;doi:10.5281/zenodo.2567784
Comment[Data Record URI]	https://doi.org/10.14284/301;https://doi.org/10.14284/310;https://doi.org/10.14284/328;https://doi.org/10.5281/zenodo.2567784
STUDY DESIGN DESCRIPTORS
Study Design Type	source-based data analysis objective	data collection and processing objective	observational design
Study Design Type Term Accession Number	ERO:0100121	ERO:0100087	http://www.ebi.ac.uk/efo/EFO_0000629
Study Design Type Term Source REF	ERO	ERO	EFO
STUDY PUBLICATIONS
Study PubMed ID
Study Publication DOI
Study Publication Author List
Study Publication Title
Study Publication Status
Study Publication Status Term Accession Number
Study Publication Status Term Source REF
STUDY FACTORS
Study Factor Name	year	month
Study Factor Type	temporal_interval	temporal_interval
Study Factor Type Term Accession Number	http://www.ifomis.org/bfo/1.0/span#TemporalInterval	http://www.ifomis.org/bfo/1.1/span#TemporalInterval
Study Factor Type Term Source REF	SAO	IDO
STUDY ASSAYS
Study Assay Measurement Type	pigment	nutrient	waterborne particulate matter	Turbidity Measurement
Study Assay Measurement Type Term Accession Number	CHEBI:26130	CHEBI:33284	ENVO:01000436	NCIT:C74723
Study Assay Measurement Type Term Source REF	EFO	EFO	ENVO	NCIT
Study Assay Technology Type	high pressure liquid chromatography	segmented flow analyzer 	balance	Secchi disk
Study Assay Technology Type Term Accession Number	http://purl.org/obo/owl/FIX#FIX_0000630	""	OBI:0001135	""
Study Assay Technology Type Term Source REF	NPO	""	ERO	""
Study Assay Technology Platform	""	""	""	""
Study Assay File Name	a_Mortelmans773A_pigment.txt	a_Mortelmans773A_nutrient.txt	a_Mortelmans773A_particle.txt	a_Mortelmans773A_secchi.txt
STUDY PROTOCOLS
Study Protocol Name	Sampling	Analysis
Study Protocol Type	sample collection protocol	data analysis
Study Protocol Type Term Accession Number	http://www.ebi.ac.uk/efo/EFO_0005518	ERO:0001309
Study Protocol Type Term Source REF	EFO	ERO
Study Protocol Description		
Study Protocol URI	""	""
Study Protocol Version		
Study Protocol Parameters Name	""	""
Study Protocol Parameters Name Term Accession Number	""	""
Study Protocol Parameters Name Term Source REF	""	""
Study Protocol Components Name	""	""
Study Protocol Components Type	""	""
Study Protocol Components Type Term Accession Number	""	""
Study Protocol Components Type Term Source REF	""	""
STUDY CONTACTS
Study Person Last Name	Mortelmans	Deneudt	Cattrijsse	Beauchard	Daveloose	Vyverman	Vanaverbeke	Timmermans	Peene	Roose	Knockaert	Chou	Sanders	Stinchcombe	Kimpe	Lammens	Theetaert	Gkritzalis	Hernandez	Mees
Study Person First Name	Jonas	Klaas	André	Olivier	Ilse	Wim	Jan	Klaas	Jan	Patrick	Mark	Lei	Richard	Marc	Philippe	Saskia	Hannelore	Thanos	Francisco	Jan
Study Person Mid Initials
Study Person Email	jonas.mortelmans@vliz.be	klaas.deneudt@vliz.be	""	""	""	""	""	""	""	""	""	""	""	""	""	""	""	""	""	""
Study Person Phone
Study Person Fax
Study Person Address
Study Person Affiliation	Flanders Marine Institute (VLIZ), Wandelaarkaai 7, 8400, Oostende, Belgium	Flanders Marine Institute (VLIZ), Wandelaarkaai 7, 8400, Oostende, Belgium	Flanders Marine Institute (VLIZ), Wandelaarkaai 7, 8400, Oostende, Belgium	Flanders Marine Institute (VLIZ), Wandelaarkaai 7, 8400, Oostende, Belgium	Ghent University, Laboratory of Protistology & Aquatic Ecology (PAE), Krijgslaan 281, 9000, Ghent, Belgium	Ghent University, Laboratory of Protistology & Aquatic Ecology (PAE), Krijgslaan 281, 9000, Ghent, Belgium	Ghent University, Marine Biology Research Group (MARBIOL), Krijgslaan 281, 9000, Ghent, Belgium	Royal Netherlands Institute for Sea Research (NIOZ), Department of Estuarine and Delta Systems, and Utrecht University, PO Box 140, 4401 NT, Yerseke, The Netherlands	Royal Netherlands Institute for Sea Research (NIOZ), Department of Estuarine and Delta Systems, and Utrecht University, PO Box 140, 4401 NT, Yerseke, The Netherlands	Royal Belgian Institute of Natural Sciences, Operational Directorate Natural Environment (OD Nature), Vautierstraat 29, 1000, Brussels, Belgium	Royal Belgian Institute of Natural Sciences, Operational Directorate Natural Environment (OD Nature), Vautierstraat 29, 1000, Brussels, Belgium	Université Libre de Bruxelles, Service de Biogéochimie et Modélisation du Système Terre, CP208, Boulevard du Triomphe, 1050, Bruxelles, Belgium	Ocean Biogeochemistry and Ecosystems, National Oceanography Centre (NOC), European Way, SO14 3ZH, Southampton, United Kingdom	Ocean Biogeochemistry and Ecosystems, National Oceanography Centre (NOC), European Way, SO14 3ZH, Southampton, United Kingdom	Vlaamse Milieumaatschappij (VMM), Zandvoordestraat 375, 8400, Oostende, Belgium	Vlaamse Milieumaatschappij (VMM), Zandvoordestraat 375, 8400, Oostende, Belgium	Flanders Marine Institute (VLIZ), Wandelaarkaai 7, 8400, Oostende, Belgium	Flanders Marine Institute (VLIZ), Wandelaarkaai 7, 8400, Oostende, Belgium	Flanders Marine Institute (VLIZ), Wandelaarkaai 7, 8400, Oostende, Belgium	Flanders Marine Institute (VLIZ), Wandelaarkaai 7, 8400, Oostende, Belgium
Study Person Roles
Study Person Roles Term Accession Number
Study Person Roles Term Source REF
Comment[Study Person ORCID]	0000-0002-8781-7915	""	""	""	""	""	""	""	""	""	""	""	""	""	""	""	""	""	""	""
Comment[Funder]
Comment[FundRef ID]
Comment[Funder Term Source REF]
Comment[Grant Identifier]
